# Supplementary material for: Full-Length Transcriptome Sequencing and Comparative Transcriptome Analysis to Evaluate Drought and Salt Stress in Iris lactea var. chinensis
Source: Genes (Basel). 2021 Mar 18;12(3):434. doi: 10.3390/genes12030434 (PMC8002972; doi:10.3390/genes12030434)
Supplement: Supplementary file 1 [file genes-12-00434-s001.zip]

Archive with 2 entries (1 files):
- supplementary/
- supplementary/Supplement0315.xlsx
