# Supplementary material for: Full-Length Transcriptome Sequencing and Comparative Transcriptome Analysis to Evaluate Drought and Salt Stress in Iris lactea var. chinensis
Source: Genes (Basel). 2021 Mar 18;12(3):434. doi: 10.3390/genes12030434 (PMC8002972; doi:10.3390/genes12030434)
Supplement: Supplementary file 1 [file genes-12-00434-s001.zip › supplementary/Supplement0315.xlsx]

## Sheet: sum
Additional file 2: This excel file contains all of the additional Tables (Table S1–S6) associated with the manuscript. Each table is in a different sheet. Table numbers and titles are listed below:
Table S1. BUSCO analysis of the full-length transcripts.
Table S2. BLAST analysis of the full-length transcripts against public databases.
Table S3. The mapping between the Illumina reads of each sample and the reference transcript sequences generated by PacBio Iso-Seq.
Table S4. The Hubgene under NaCl stress
Table S5. The Hubgene under PEG stress
Table S6. DEGs involved in stress defense under NaCl and PEG stress

## Sheet: Table S1
Table S1. The results of the transcriptome integrity assessment based on BUSCO using aneukaryota (ODB9) core gene dataset. The number of Embryophyta gene sets used in this evaluation was 429.
Item	Number	Percent
Complete BUSCOs	309	0.72
Complete and single-copy BUSCOs	194	0.452
Complete and duplicated BUSCOs	115	0.268
Fragmented BUSCOs	37	0.086
Missing BUSCOs	83	0.193
Total BUSCO groups searched	429	1

## Sheet: Table S2
Table S2. BLAST analysis of the full-length transcripts against public databases.
Item	Count	Percentage
All	31195	1
Annotation	28419	0.911
Uniprot	22089	0.7081
Pfam	23137	0.7417
GO	21697	0.6955
KEGG	12556	0.4025
Pathway	8633	0.2767
eggNOG	16830	0.5395
Nr	28063	0.8996

## Sheet: Table S3
Table S3. The mapping between the Illumina reads of each sample and the reference transcript sequences generated by PacBio Iso-Seq.
Sample	Total_paired_reads	Uniq_Rate	Multi_Rate	Unmap_Rate
CK-1	25801806	0.1417	0.6154	0.2429
CK-2	24546368	0.1508	0.5856	0.2636
CK-3	26519318	0.1482	0.5951	0.2567
Nacl-1	23888400	0.1398	0.6438	0.2164
Nacl-2	22635780	0.1357	0.6369	0.2274
Nacl-3	21323812	0.1334	0.6647	0.2019
PEG-1	25175953	0.1426	0.5857	0.2717
PEG-2	23650309	0.1486	0.5999	0.2515
PEG-3	22300237	0.1366	0.6264	0.237

## Sheet: Table S4
Table S4. The Hubgene under NaCl stress
Gene_id	NaCl log2(Foldchange)	Pvalue	UniProt
transcript28289	1.21503	5.93739e-13	CSC1_ARATH`Calcium permeable stress-gated cation channel 1
transcript53474	1.6626	8.48607e-05	P2C11_ORYSJ`Probable protein phosphatase 2C 11
transcript45078	1.17468	0.00138028	MPK5_ORYSI`Mitogen-activated protein kinase 5
transcript47618	3.01496	0.00225627	CDPK5_SOLTU`Calcium-dependent protein kinase 5
transcript23345	2.659	0.00405656	CDPKJ_ORYSJ`Calcium-dependent protein kinase 19
transcript24199	-1.3706	0.000594152	PYL10_ORYSJ`Abscisic acid receptor PYL10
transcript425	2.62373	4.30891e-07	DFRA_MAIZE`Dihydroflavonol 4-reductase
transcript19438	2.60252	1.34939e-06	CHS1_ORYSJ`Chalcone synthase 1
transcript35981	1.90578	2.63052e-05	ACLB1_ORYSJ`ATP-citrate synthase beta chain protein 1
transcript56968	2.68087	6.01601e-06	ACC1_ARATH`Acetyl-CoA carboxylase 1

## Sheet: Table S5
Table S5. The Hubgene under PEG stress
Gene_id	PEG log2(Foldchange)	Pvalue	UniProt
transcript2291	2.19629	0.00210386	WRK15_ARATH`Probable WRKY transcription factor 15
transcript9257	-1.50767	0.248106	P2C15_ARATH`Probable protein phosphatase 2C 15
transcript3537	2.32097	0.0120445	CIPK8_ORYSJ`CBL-interacting protein kinase 8
transcript48491	1.45938	0.960822	GSTUH_ARATH`Glutathione S-transferase U17
transcript44670	1.2692	0.563522	Y1461_ARATH`Probable serine/threonine-protein kinase At1g54610
transcript51995	3.99736	0.0653646	SUCC_IGNH4`Succinate--CoA ligase [ADP-forming] subunit beta
transcript2445	1.28209	0.000651081	PPCK1_ARATH`Phosphoenolpyruvate carboxylase kinase 1
transcript36461	2.06105	7.90846e-08	TSJT1_TOBAC`Stem-specific protein TSJT1
transcript15017	-1.69003	0.00928806	TCTP_ELAGV`Translationally-controlled tumor protein homolog
transcript51416	1.92783	0.00152599	STY17_ARATH`Serine/threonine-protein kinase STY17

## Sheet: Table S6
Table S6. DEGs involved in stress defense under NaCl and PEG stress
Gene	Gene_id	NaCl log2(Foldchange)	NaCl Pvalue	PEG log2(Foldchange)	PEG Pvalue	UniProt
ABF(1)	transcript19434	5.44447	0.000999623	6.18729	5.34629e-05	ABFC_ASPFC`Probable alpha-L-arabinofuranosidase C
AP2/ERF(18)	transcript10764	-1.56744	3.56979e-05	-1.39309	0.000280073	ERF1_ORYSJ`Ethylene-responsive transcription factor 1
	transcript13324	-1.21886	0.00470574	-1.23405	1.30615e-05	RAP22_ARATH`Ethylene-responsive transcription factor RAP2-2
	transcript16500	2.00637	8.71355e-06	2.15348	1.14076e-08	DRE2B_ARATH`Dehydration-responsive element-binding protein 2B
	transcript16798	1.89652	2.04355e-11	2.59236	4.96268e-18	DRE2A_ARATH`Dehydration-responsive element-binding protein 2A
	transcript22204	2.73016	2.48074e-06	2.9591	6.73997e-08	EF110_ARATH`Ethylene-responsive transcription factor ERF110
	transcript26	1.71822	0.00111246	1.72702	0.00142627	ERF71_ARATH`Ethylene-responsive transcription factor ERF071
	transcript30694	1.59403	0.000137025	2.71674	3.22271e-07	EF110_ARATH`Ethylene-responsive transcription factor ERF110
	transcript32405	-2.20578	0.000137866	-2.8447	1.40243e-07	ERF5_TOBAC`Ethylene-responsive transcription factor 5
	transcript33109	-6.99088	5.92761e-06	-7.07242	5.73734e-06	LPPG_ARATH`Lipid phosphate phosphatase gamma
	transcript39993	2.97712	3.21326e-09	3.04301	1.27343e-08	EF110_ARATH`Ethylene-responsive transcription factor ERF110
	transcript40826	-2.03831	9.53078e-06	-1.52317	0.000249109	ERFL1_ARATH`Ethylene-responsive transcription factor-like protein At4g13040
	transcript4779	5.35073	8.82018e-09	5.47472	1.26409e-08	EF110_ARATH`Ethylene-responsive transcription factor ERF110
	transcript48308	2.23532	5.16708e-07	3.19846	1.80789e-05	RAV1_ARATH`AP2/ERF and B3 domain-containing transcription factor RAV1
	transcript50418	1.3936	5.68454e-05	1.25781	0.000236813	AP2A2_ARATH`AP-2 complex subunit alpha-2
	transcript54492	2.54515	1.39214e-07	2.09905	5.46422e-05	ERF71_ARATH`Ethylene-responsive transcription factor ERF071
	transcript56384	1.6803	0.00737573	3.33182	1.3049e-09	EF110_ARATH`Ethylene-responsive transcription factor ERF110
	transcript56404	1.19694	0.000790184	1.62432	3.74976e-05	ERF3_TOBAC`Ethylene-responsive transcription factor 3
	transcript9984	-8.78629	0.00146612	-8.87396	0.00105337	ERF1_ORYSJ`Ethylene-responsive transcription factor 1
BHLH(6)	transcript10625	-1.715	0.00122176	-2.49035	1.13988e-05	BH094_ARATH`Transcription factor bHLH94
	transcript23355	3.38077	4.91192e-17	4.90133	2.64724e-12	BH148_ORYSJ`Transcription factor BHLH148
	transcript3270	1.21028	7.30284e-05	2.56924	1.04168e-07	BH113_ARATH`Transcription factor bHLH113
	transcript34077	-1.42927	0.00247915	-1.0555	0.00100764	BH062_ARATH`Transcription factor bHLH62
	transcript44579	-1.31165	0.0030509	-1.48593	5.0495e-05	BH094_ARATH`Transcription factor bHLH94
	transcript47383	1.93496	5.65129e-06	3.12304	5.3516e-12	BH113_ARATH`Transcription factor bHLH113
CAT(10)	transcript19555	-11.8864	2.91018e-13	-11.9728	1.58515e-13	CATA2_HORVU`Catalase isozyme 2
	transcript36389	-2.64378	0.000299895	-2.08774	0.00238969	CATA2_HORVU`Catalase isozyme 2
	transcript38580	3.32969	0.00656986	2.9033	0.00533983	KATG_USTMA`Catalase-peroxidase
	transcript45243	4.73278	0.000969832	4.0451	0.00880536	KATG_USTMA`Catalase-peroxidase
	transcript5342	-12.0432	2.58801e-15	-12.1286	1.44646e-15	CATA2_HORVU`Catalase isozyme 2
	transcript56066	-9.49253	1.58345e-13	-9.57316	1.30224e-13	CATA_SOLAP`Catalase
	transcript59202	2.49257	3.72089e-07	3.15527	3.18931e-06	CATA1_GOSHI`Catalase isozyme 1
	transcript59648	11.7107	0.00272293	13.8479	0.00039326	CATA2_HORVU`Catalase isozyme 2
	transcript61095	1.50643	0.00972583	2.60112	9.75402e-05	CATA1_GOSHI`Catalase isozyme 1
	transcript61554	13.8736	0.000383574	13.2112	2.62134e-23	CATA2_HORVU`Catalase isozyme 2
CDPK(6)	transcript16776	-2.03536	0.00173087	-3.22656	2.37808e-06	CDPK2_PLAFK`Calcium-dependent protein kinase 2
	transcript24563	1.48999	4.41685e-05	1.98644	2.48965e-06	CAMK3_ARATH`CDPK-related kinase 3
	transcript37395	-1.12486	5.00968e-06	-1.26388	6.78705e-06	CDPKI_ORYSJ`Calcium-dependent protein kinase 18
	transcript42582	-2.45635	1.14777e-06	-1.5464	0.00060148	CAMK1_ARATH`CDPK-related kinase 1
	transcript56781	2.75278	0.00154606	2.25258	0.00465654	CDPKK_ORYSJ`Calcium-dependent protein kinase 20
	transcript8248	1.54455	2.42533e-06	1.80001	4.21048e-08	CDPK5_SOLTU`Calcium-dependent protein kinase 5
CIPK(12)	transcript12576	-3.2736	1.12366e-09	-4.70929	5.72092e-08	CIPK8_ARATH`CBL-interacting serine/threonine-protein kinase 8
	transcript12730	-1.62174	3.69156e-10	-1.0721	0.00433066	CIPK6_ORYSJ`CBL-interacting protein kinase 6
	transcript13025	-1.46935	4.62047e-09	-1.23042	1.02621e-07	CIPKN_ORYSJ`CBL-interacting protein kinase 23
	transcript21666	-4.277	6.20256e-14	-3.40674	2.83525e-30	CIPK6_ORYSJ`CBL-interacting protein kinase 6
	transcript22369	1.69299	6.41583e-05	1.35345	0.000829798	CIPKP_ARATH`CBL-interacting serine/threonine-protein kinase 25
	transcript22910	2.39507	2.25083e-05	1.98873	0.000112584	CIPK5_ARATH`CBL-interacting serine/threonine-protein kinase 5
	transcript31051	2.14388	8.92701e-05	1.37461	0.00291042	CIPKG_ARATH`CBL-interacting serine/threonine-protein kinase 16
	transcript31286	-4.06165	5.72487e-05	-2.84461	3.28857e-06	CIPK6_ORYSJ`CBL-interacting protein kinase 6
	transcript32303	-2.68474	6.28477e-05	-3.11547	0.000145553	CIPK6_ORYSJ`CBL-interacting protein kinase 6
	transcript4467	1.64843	1.21641e-13	1.76566	1.71912e-05	CIPKB_ARATH`CBL-interacting serine/threonine-protein kinase 11
	transcript47248	-2.2593	4.45518e-05	-2.68552	9.52593e-07	CIPK6_ORYSJ`CBL-interacting protein kinase 6
	transcript61390	-2.27677	9.1126e-05	-1.64375	0.00170359	CIPK6_ORYSJ`CBL-interacting protein kinase 6
FER(2)	transcript23462	-2.33395	6.62244e-07	-2.19516	6.26931e-07	FERON_ARATH`Receptor-like protein kinase FERONIA
	transcript6205	-1.76967	6.07128e-07	-2.32833	1.26748e-11	FERON_ARATH`Receptor-like protein kinase FERONIA
GEFs(1)	transcript54873	-1.98668	0.0259627	-1.71018	0.000750448	ROGFE_ARATH`Rop guanine nucleotide exchange factor 14
GRAS(9)	transcript28536	2.06626	3.9611e-11	2.89876	2.93211e-05	CIGR2_ORYSJ`Chitin-inducible gibberellin-responsive protein 2
	transcript30864	4.75718	0.00393202	6.89763	1.16096e-05	PUR2_ARATH`Phosphoribosylamine
	transcript36200	2.23641	0.000400129	1.74214	0.00904782	SUCB_NEUCR`Succinate--CoA ligase
	transcript41763	1.50771	3.53722e-05	1.64882	1.06835e-06	SCL3_ARATH`Scarecrow-like protein 3
	transcript45551	2.07823	0.000157506	3.92281	9.5841e-08	PUR2_ARATH`Phosphoribosylamine--glycine ligase, chloroplastic
	transcript49104	2.78381	0.000144211	3.70415	9.70456e-07	PUR2_ARATH`Phosphoribosylamine--glycine ligase, chloroplastic
	transcript52842	1.9011	0.00339978	2.00955	0.000869029	SCL1_ARATH`Scarecrow-like protein 1
	transcript55739	4.42091	0.000541326	3.51089	0.00263755	SUCB_NEUCR`Succinate--CoA ligase
	transcript58992	2.61327	3.94117e-19	3.95473	1.19944e-47	CIGR2_ORYSJ`Chitin-inducible gibberellin-responsive protein 2
GSTs(13)	transcript1397	-11.7191	9.78123e-19	-11.7993	6.09819e-19	GSTX4_TOBAC`Probable glutathione S-transferase
	transcript24969	1.23434	7.33256e-05	2.22496	2.04263e-05	GAGT2_ARATH`Glutathione hydrolase 2;GAGT1_ARATH`Glutathione hydrolase 1
	transcript33319	6.28469	0.000270996	6.05226	0.000351274	FUS3_GIBM7`Glutathione S-transferase-like protein FUS3
	transcript34891	1.5155	0.00315477	1.06901	0.00531882	GST23_MAIZE`Glutathione transferase GST 23
	transcript43093	-2.20862	0.00544255	-2.22179	0.000769266	GPX6_ARATH`Probable phospholipid hydroperoxide glutathione peroxidase 6, mitochondrial
	transcript44349	-1.80181	0.0012	-1.24761	0.00646334	GSTUH_ARATH`Glutathione S-transferase U17
	transcript56467	4.04697	0.000133131	4.55821	1.01349e-07	FADH_PSEAE`Glutathione-independent formaldehyde dehydrogenase
	transcript59234	-10.5052	0.00717112	-10.5926	0.00670445	GSTZ_EUPES`Glutathione S-transferase zeta class
	transcript59823	-2.44954	1.87511e-05	-1.29174	0.00222447	GSHRC_ORYSJ`Glutathione reductase, cytosolic
	transcript59961	3.96594	0.000342334	4.29968	1.02228e-07	GSTXA_TOBAC`Probable glutathione S-transferase parA
	transcript61008	-13.899	7.86012e-25	-2.04132	0.000573203	GSTXA_TOBAC`Probable glutathione S-transferase parA
	transcript61744	-9.60083	0.000363033	-9.68815	0.000242774	GSTU1_ORYSI`Probable glutathione S-transferase GSTU1
	transcript7074	-1.78334	0.000464925	-3.72867	8.9103e-23	GSTU1_ORYSI`Probable glutathione S-transferase GSTU1
HKTs(3)	transcript26977	-2.25426	2.76187e-05	-1.33433	0.00305901	HAK5_ORYSJ`Potassium transporter 5
	transcript37716	-2.18141	2.3249e-08	-1.28372	0.000211606	HAK5_ORYSJ`Potassium transporter 5
	transcript5214	-1.14319	0.00554114	-2.6211	2.98975e-08	HAK5_ORYSJ`Potassium transporter 5
KAT(1)	transcript33065	1.16914	0.000346504	1.998	1.51423e-11	KAT3_ARATH`Potassium channel KAT3
MAPK(6)	transcript11512	-1.99732	0.000522702	-2.68228	5.44066e-07	MAPK_FUSSO`Mitogen-activated protein kinase
	transcript12509	3.61736	3.26676e-05	2.70251	0.00617826	HOG1_GIBZE`Mitogen-activated protein kinase HOG1
	transcript30879	-6.77035	0.00171841	-6.84591	0.00146237	M3K18_ARATH`Mitogen-activated protein kinase kinase kinase 18
	transcript38372	-2.79106	1.31797e-09	-2.5375	2.68577e-07	M2K9_ARATH`Mitogen-activated protein kinase kinase 9
	transcript41497	3.67602	8.20429e-06	2.33587	0.00245358	HOG1_USTMA`Mitogen-activated protein kinase HOG1
	transcript45608	1.89453	0.000502629	2.08182	0.0013912	M3K17_ARATH`Mitogen-activated protein kinase kinase kinase 17
MYB(11)	transcript19305	-1.39835	5.81178e-10	-1.11885	0.00505283	MYBS3_ORYSJ`Transcription factor MYBS3
	transcript23789	2.09171	2.55992e-17	3.79875	2.65834e-08	JAMYB_ORYSJ`Transcription factor JAMYB
	transcript25247	-1.43731	0.000129474	-1.73119	3.05308e-09	MYB61_ARATH`Transcription factor MYB61
	transcript26588	-2.13489	2.91235e-06	-1.58665	0.000922144	MYB17_ARATH`Transcription factor MYB17
	transcript28934	1.96693	0.00186144	1.06498	0.00758124	MY111_ARATH`Transcription factor MYB111
	transcript33420	1.85332	3.40543e-12	3.37215	7.91587e-30	MYB08_ANTMA`Myb-related protein 308
	transcript3392	-1.75275	0.0102878	-3.18309	2.64596e-07	MYBA_HUMAN`Myb-related protein A
	transcript36973	3.16092	1.42383e-05	2.51955	0.000823834	MYB5_ARATH`Transcription repressor MYB5
	transcript48238	2.33032	4.8832e-13	3.33719	4.38224e-15	MYB08_ANTMA`Myb-related protein 308
	transcript48722	2.09015	8.34939e-11	1.64005	1.69178e-12	MY111_ARATH`Transcription factor MYB111
	transcript8985	-1.39113	0.000236856	-2.80805	4.54451e-15	MYB17_ARATH`Transcription factor MYB17
NAC()23	transcript11373	3.73219	4.46122e-05	2.91566	0.00892009	NAC48_ORYSJ`NAC domain-containing protein 48
	transcript12101	4.5268	0.00339517	4.19592	0.000855738	NAC48_ORYSJ`NAC domain-containing protein 48
	transcript13124	3.15597	1.80547e-09	2.51276	2.08693e-08	NAC48_ORYSJ`NAC domain-containing protein 48
	transcript20399	3.37051	7.21396e-11	3.44589	4.05008e-11	NAC2_ARATH`NAC domain-containing protein 2
	transcript20622	2.4274	9.73006e-08	2.73644	1.60367e-08	NAC48_ORYSJ`NAC domain-containing protein 48
	transcript26997	2.70036	4.86797e-12	2.11338	4.41818e-06	NAC48_ORYSJ`NAC domain-containing protein 48
	transcript28542	2.85679	6.45029e-05	3.04795	7.70948e-05	NAMB2_TRITD`NAC transcription factor NAM-B2
	transcript29105	2.51044	8.56422e-06	1.21633	0.00734219	NAC53_ARATH`NAC domain-containing protein 53
	transcript32869	2.02994	1.68567e-06	1.70066	0.00338994	NAC48_ORYSJ`NAC domain-containing protein 48
	transcript43311	1.77694	0.00115345	2.49385	1.19444e-08	NAC87_ARATH`NAC domain-containing protein 87
	transcript43458	2.69542	1.29302e-07	2.71712	1.0476e-08	NAC47_ARATH`NAC transcription factor 47
	transcript44523	1.73984	7.05561e-15	1.65091	6.84462e-06	NAC68_ORYSJ`NAC domain-containing protein 68
	transcript46509	1.46866	0.00131627	1.72353	3.60166e-06	NAC92_ARATH`NAC domain-containing protein 92
	transcript47673	1.7487	3.98704e-05	1.65248	0.00136686	RCD1_ARATH`Inactive poly [ADP-ribose] polymerase RCD1
	transcript48030	1.27458	9.07163e-08	1.55812	2.01157e-15	NAC83_ARATH`NAC domain-containing protein 83
	transcript48616	1.24147	9.31402e-05	1.43125	5.80373e-06	NAC68_ORYSJ`NAC domain-containing protein 68
	transcript48685	2.82578	3.86891e-21	2.64898	9.74635e-11	NAC48_ORYSJ`NAC domain-containing protein 48
	transcript5013	2.12845	5.23941e-07	1.75884	7.21851e-11	NAC48_ORYSJ`NAC domain-containing protein 48
	transcript51830	2.66137	4.03784e-08	3.46803	1.04425e-14	NAC56_ARATH`NAC transcription factor 56
	transcript52816	2.60485	3.41906e-08	2.24399	1.8745e-10	NAC48_ORYSJ`NAC domain-containing protein 48
	transcript53114	1.18371	3.71259e-11	1.56685	3.35115e-06	NAC14_ARATH`NAC domain-containing protein 14
	transcript53773	1.7092	2.25881e-07	1.77231	1.50061e-09	NAC83_ARATH`NAC domain-containing protein 83
	transcript53907	5.60796	0.000498504	5.86187	0.000179724	NAC14_ARATH`NAC domain-containing protein 14
PP2C(7)	transcript14782	-1.12087	2.43387e-05	-1.21169	0.00573826	P2C32_ARATH`Protein phosphatase 2C 32
	transcript18812	1.09069	0.00530434	1.23521	0.000575112	P2C66_ORYSJ`Probable protein phosphatase 2C 66
	transcript22458	1.30958	0.00324477	1.70398	0.000371376	P2C04_ARATH`Probable protein phosphatase 2C 4
	transcript39716	1.39357	0.000242878	2.23656	6.69789e-14	P2C59_ARATH`Probable protein phosphatase 2C 59
	transcript55251	1.36638	0.00035436	1.53585	1.65231e-05	P2C41_ORYSJ`Probable protein phosphatase 2C 41
	transcript9529	1.11233	0.00345429	1.46241	0.000248741	P2C55_ARATH`Probable protein phosphatase 2C 55
	transcript9537	3.39274	0.000277595	3.69462	3.71692e-05	P2C30_ARATH`Probable protein phosphatase 2C 30
POD(20)	transcript11016	-1.05222	0.00935605	-1.03832	7.06161e-05	PER1_ARAHY`Cationic peroxidase 1
	transcript11647	2.62572	0.00207252	1.72576	0.00640102	APX8_ORYSJ`Probable L-ascorbate peroxidase 8, chloroplastic
	transcript11971	3.20886	2.66728e-06	2.24748	0.00355101	KATG_USTMA`Catalase-peroxidase
	transcript12215	1.42665	0.00457974	1.77231	8.80858e-06	PER5_VITVI`Peroxidase 5
	transcript12956	-1.22265	0.00133972	-1.46013	0.00129293	PER1_ARAHY`Cationic peroxidase 1
	transcript14141	3.78801	0.000154425	3.9012	0.000289372	KATG_USTMA`Catalase-peroxidase
	transcript14978	1.54364	0.0019026	1.17562	0.00119174	PER12_ARATH`Peroxidase 12
	transcript17527	-2.17656	2.78141e-06	-2.45981	1.80167e-11	PER4_VITVI`Peroxidase 4
	transcript24740	3.45285	5.70771e-09	2.15099	0.00116449	PER5_VITVI`Peroxidase 5
	transcript26086	-3.10361	0.000537116	-3.0265	0.00284328	PER4_VITVI`Peroxidase 4
	transcript26995	-26.2421	1.85527e-11	-26.2839	1.724e-11	PER42_ARATH`Peroxidase 42
	transcript28144	-2.1389	4.56037e-05	-2.3807	6.79459e-10	APX4_ORYSJ`Probable L-ascorbate peroxidase 4, peroxisomal
	transcript29647	-5.1774	6.43101e-06	-2.66927	5.98601e-07	PER4_VITVI`Peroxidase 4
	transcript33559	3.85316	0.000655076	4.83821	6.99978e-07	PER15_IPOBA`Peroxidase 15
	transcript36871	9.83199	0.000206751	8.48222	0.00360135	PER53_ARATH`Peroxidase 53
	transcript48306	1.46964	0.00864279	1.30808	0.00581651	PER4_VITVI`Peroxidase 4
	transcript60022	-11.9366	0.00224836	-12.0247	0.00208497	PER12_ARATH`Peroxidase 12
	transcript62229	-4.12011	0.00576547	-2.75784	0.000855255	PER42_ARATH`Peroxidase 42
	transcript7912	4.17358	1.63326e-06	2.73029	0.000911238	PER15_IPOBA`Peroxidase 15
	transcript800	-1.37625	9.14501e-05	-1.59566	3.10981e-06	PER42_ARATH`Peroxidase 42
PYL(6)	transcript21561	-1.49479	6.86478e-06	-0.318088	0.403692	PYL3_ORYSJ`Abscisic acid receptor PYL3
	transcript36257	-0.513458	0.0254902	0.497891	0.013243	PYL9_ARATH`Abscisic acid receptor PYL9
	transcript45012	-2.53408	3.69549e-06	-0.117536	0.838118	PYL4_ARATH`Abscisic acid receptor PYL4
	transcript47753	-1.02833	0.00989729	-0.484439	0.459873	PYL4_ARATH`Abscisic acid receptor PYL4
	transcript61432	-0.28226	0.354101	1.37257	1.57386e-06	PYL5_ORYSJ`Abscisic acid receptor PYL5
	transcript6941	-1.81728	0.0158894	0.0743108	0.908846	PYL3_ORYSJ`Abscisic acid receptor PYL3
RALF(1)	transcript43451	-1.05121	0.0103519	-1.73808	5.52474e-05	RALF_TOBAC`Rapid alkalinization factor
SNF1(5)	transcript24904	4.21244	6.36178e-08	5.83324	7.93245e-29	SNF1-related protein kinase regulatory subunit gamma-like PV42a
	transcript30927	3.14797	7.59524e-07	5.59265	1.05374e-12	SNF1-related protein kinase regulatory subunit beta-1
	transcript47879	2.37546	2.01486e-06	5.83453	2.46468e-37	SNF1-related protein kinase regulatory subunit beta-1
	transcript5990	2.40113	2.81331e-07	3.27965	1.21495e-10	SNF1-related protein kinase regulatory subunit gamma-like PV42a
	transcript7431	1.2456	0.000243391	1.01337	0.00328215	SNF1-related protein kinase regulatory subunit gamma-1-like
WRKY(17)	transcript13874	1.96503	0.000417666	3.15159	4.21632e-11	WRK24_ORYSI`WRKY transcription factor WRKY24
	transcript14609	1.11907	2.67712e-06	1.99787	9.20068e-05	WRK28_ARATH`WRKY transcription factor 28
	transcript1511	4.34897	0.0034163	5.77957	4.04249e-05	WRK24_ORYSJ`WRKY transcription factor WRKY24
	transcript16104	2.48986	0.00148681	4.00607	4.82893e-08	WRK50_ARATH`Probable WRKY transcription factor 50
	transcript16705	2.64067	5.07699e-14	1.15771	0.00382417	WRK75_ARATH`Probable WRKY transcription factor 75
	transcript17296	1.48487	0.000101429	2.0867	2.3675e-07	WRKY6_ARATH`WRKY transcription factor 6
	transcript19777	1.7471	5.42161e-05	1.39112	0.000127355	WRK75_ARATH`Probable WRKY transcription factor 75
	transcript20001	1.16107	0.000766292	3.56506	3.43147e-09	WRK22_ARATH`WRKY transcription factor 22
	transcript27244	2.00359	0.000290597	1.98833	1.79799e-06	WRKY6_ARATH`WRKY transcription factor 6
	transcript33543	1.71988	0.00191263	2.12133	8.93895e-05	WRK28_ARATH`WRKY transcription factor 28
	transcript35839	1.69444	9.96245e-08	1.49092	0.000330577	WRK42_ARATH`WRKY transcription factor 42
	transcript37150	1.46136	0.00472918	1.24847	0.00756628	WRK28_ARATH`WRKY transcription factor 28
	transcript38767	1.44307	0.000107434	1.80335	6.78318e-06	WRK71_ORYSI`WRKY transcription factor WRKY71
	transcript38875	1.52521	6.2842e-05	2.12913	0.00010477	WRKY6_ARATH`WRKY transcription factor 6
	transcript41494	7.97665	0.0018261	6.20125	2.15479e-05	WRK28_ARATH`WRKY transcription factor 28
	transcript47284	1.79502	5.60109e-05	1.32644	0.00902463	WRK71_ORYSI`WRKY transcription factor WRKY71
	transcript7756	3.24253	0.00458399	4.20894	0.000338022	WRK35_ARATH`Probable WRKY transcription factor 35
